# Supplementary material for: Mitochondrial Genomes from Two Specialized Subfamilies of Reduviidae (Insecta: Hemiptera) Reveal Novel Gene Rearrangements of True Bugs
Source: Genes (Basel). 2021 Jul 26;12(8):1134. doi: 10.3390/genes12081134 (PMC8392325; doi:10.3390/genes12081134)
Supplement: Supplementary file 1 [file genes-12-01134-s001.zip]

Archive with 4 entries (3 files):
- Supplementary Files-20210726/
- Supplementary Files-20210726/Figure S1.tif
- Supplementary Files-20210726/Figure S2.tif
- Supplementary Files-20210726/Tables S1-S5.xls
