# Supplementary material for: Mitochondrial Genomes from Two Specialized Subfamilies of Reduviidae (Insecta: Hemiptera) Reveal Novel Gene Rearrangements of True Bugs
Source: Genes (Basel). 2021 Jul 26;12(8):1134. doi: 10.3390/genes12081134 (PMC8392325; doi:10.3390/genes12081134)
Supplement: Supplementary file 1 [file genes-12-01134-s001.zip › Supplementary Files-20210726/Tables S1-S5.xls]

## Sheet: Table S1
Table S1. The NCBI accession numbers of mitogenomes used to calculate the Ka/Ks ratios.
Subfamily	Species	Mitogenome
Centrocnemidinae	Neocentrocnemis stali	KC887530
Holoptilinae	Ptilocnemus lemur	MW540749
Phymatinae	Phymata americana	KC887526
Peiratinae	Peirates turpis	KF913540
Emesinae	Ischnobaenella hainana	MW619686
Saicinae	Polytoxus fuscovittatus	KC887535
Ectrichodiinae	Brontostoma colossus	KM044501
Reduviinae	Reduvius tenebrosus	KC887529
Triatominae	Triatoma dimidiata	AF301594
Stenopodainae	Canthesancus helluo	KY069968
Harpactorinae	Agriosphodrus dohrni	HM071001
Epiroderinae	Physoderes impexa	KC887534
Salyavatinae	Valentia hoffmanni	FJ456952

## Sheet: Table S2
Table S2. The NCBI accession numbers of sequences used in phylogenetic analyses.
Family	Subfamily	Species	18S	28S	Mitogenome
Nabidae	Prostemmatinae	Alloeorhynchus bakeri	KJ461245 (Alloeorhynchus sp.)	KJ461293 (Alloeorhynchus sp.)	HM235722
Miridae	Mirinae	Adelphocoris fasciaticollis	KJ461197 (Adelphocoris seticornis)	KJ461261 (Adelphocoris seticornis)	KJ001714
Pachynomidae	Pachynominae	Camarochiloides weiweii	MF460825 (Camarochilus sp.)	MF460815 (Camarochilus sp.)	MT635132
Reduviidae	Hammacerinae	Hammacerinae sp.	-	GQ853386	GQ869656, GQ869672
	Centrocnemidinae	Neocentrocnemis stali	GU188459	GU188466	KC887530
	Holoptilinae	Ptilocnemus lemur	MW629560	MW629630	MW540749
	Phymatinae	Phymata americana	DQ133579 (Phymata sp.)	DQ133584 (Phymata sp.)	KC887526
		Cnizocoris sinensis	KJ461242	KJ461198	KC887532
		Carcinocoris binghami	-	KY510580, KY510615	KC887531
	Peiratinae	Peirates turpis	KC413804	FJ230590 (Peirates punctorius)	KF913540
		Sirthenea flavipes	MH925974	-	HQ645959
		Phalantus geniculatus	-	-	MF806068
	Emesinae	Ischnobaenella hainana	MW629563	MW629629	MW619686
	Saicinae	Polytoxus fuscovittatus	EU683166 (Oncerotrachelus sp.)	KT231883, KT231862 (Oncerotrachelus sp.)	KC887535
	Visayanocorinae	Carayonia orientalis	JQ897549	JQ897703, JQ897626	-
	Ectrichodiinae	Brontostoma colossus	KM278219	KM278219	KM044501
		Ectrychotes andreae	FJ230479 (Ectrychotes sp.)	JQ897634 (Ectrychotes sp.)	KC887528
		Opistoplatys sp.	KT221926	KT221952, KT221984	KC887533
	Reduviinae	Reduvius tenebrosus	AJ421968 (Reduvius personatus)	-	KC887529
		Tapeinus singularis	FJ230500 (Tapeinus sp.)	FJ230737, FJ230658, FJ230581 (Tapeinus sp.)	KY069960
		Inara alboguttata	JQ897561	JQ897718, JQ897640	KY069959
		Acanthaspis cincticrus	FJ230482 (Acanthaspis sp.)	FJ230563, FJ230641, FJ230720 (Acanthaspis sp.)	KY069958
	Triatominae	Dipetalogaster maximus	AJ243334	KC249134	MT556654
		Eratyrus mucronatus	AJ421953	JQ897711, JQ897635	MT556648
		Panstrongylus rufotuberculatus	AJ421955	JQ897656, JQ897741 (Panstrongylus lignarius)	MF614953
		Rhodnius prolixus	AJ421962	AF435860	MT556652
		Triatoma nitida	AJ243328 (Triatoma dimidiata)	KX109905 (Triatoma dimidiata)	MT556667
	Stenopodainae	Canthesancus helluo	KT231851 (Canthesancus gulo)	JQ897701, JQ897624（Canthesancus sp.）	KY069968
	Harpactorinae	Agriosphodrus dohrni	HQ630643	JQ888896, JQ888733	HM071001
		Sphedanolestes impressicollis	KC413925	JQ888863, JQ888990 (Sphedanolestes sp.)	KC887536
		Sycanus croceovittatus	EF487304	JQ888998, JQ888871 (Sycanus sp.)	MT535605
		Velinus nodipes	FJ230506 (Velinus sp.)	JQ888872 (Velinus sp.)	KY069961
	Epiroderinae	Physoderes impexa	JQ897591	JQ897662, JQ897748	KC887534
	Cetherinae	Cethera musiva	KJ461289	KJ461185	JQ897787
	Salyavatinae	Valentia hoffmanni	KP236978 (Valentia insulanus)	KP236952 (Valentia insulanus)	FJ456952
	Sphaeridopinae	Sphaeridops amoenus	KP236975	KP237029, KP236949	KP237000, KP236922

## Sheet: Table S3
Table S3. The partitioning schemes and models used for phylogenetic analyses.
Partitioning scheme	Gene	Model
IQ-TREE-PCGNTRNA-Partition 1	ATP6	GTR+F+I+G4
IQ-TREE-PCGNTRNA-Partition 2	ATP8	HKY+F+R4
IQ-TREE-PCGNTRNA-Partition 3	CYTB	GTR+F+R5
IQ-TREE-PCGNTRNA-Partition 4	COI	GTR+F+I+G4
IQ-TREE-PCGNTRNA-Partition 5	COII	GTR+F+I+G4
IQ-TREE-PCGNTRNA-Partition 6	COIII	GTR+F+R5
IQ-TREE-PCGNTRNA-Partition 7	ND1	TIM+F+R5
IQ-TREE-PCGNTRNA-Partition 8	ND2_ND6	GTR+F+R4
IQ-TREE-PCGNTRNA-Partition 9	ND3	GTR+F+I+G4
IQ-TREE-PCGNTRNA-Partition 10	ND4_ND5	GTR+F+R4
IQ-TREE-PCGNTRNA-Partition 11	ND4L	GTR+F+R4
IQ-TREE-PCGNTRNA-Partition 12	12S	GTR+F+I+G4
IQ-TREE-PCGNTRNA-Partition 13	16S	GTR+F+I+G4
IQ-TREE-PCGNTRNA-Partition 14	18S	GTR+F+R3
IQ-TREE-PCGNTRNA-Partition 15	28S	GTR+F+I+G4
IQ-TREE-PCGNT12RNA-Partition 1	ATP6_ND3	GTR+F+R4
IQ-TREE-PCGNT12RNA-Partition 2	ATP8	HKY+F+I+G4
IQ-TREE-PCGNT12RNA-Partition 3	CYTB	GTR+F+R4
IQ-TREE-PCGNT12RNA-Partition 4	COI	GTR+F+R4
IQ-TREE-PCGNT12RNA-Partition 5	COII	GTR+F+I+G4
IQ-TREE-PCGNT12RNA-Partition 6	COIII	GTR+F+R4
IQ-TREE-PCGNT12RNA-Partition 7	ND1	K3Pu+F+I+G4
IQ-TREE-PCGNT12RNA-Partition 8	ND2_ND6	GTR+F+R4
IQ-TREE-PCGNT12RNA-Partition 9	ND4_ND5	GTR+F+R5
IQ-TREE-PCGNT12RNA-Partition 10	ND4L	K3Pu+F+I+G4
IQ-TREE-PCGNT12RNA-Partition 11	12S	GTR+F+I+G4
IQ-TREE-PCGNT12RNA-Partition 12	16S	GTR+F+I+G4
IQ-TREE-PCGNT12RNA-Partition 13	18S	GTR+F+R3
IQ-TREE-PCGNT12RNA-Partition 14	28S	GTR+F+I+G4
MrBayes-PCGNTRNA-Partition 1	ATP6_ND3	GTR+I+G4
MrBayes-PCGNTRNA-Partition 2	ATP8_ND2_ND6	GTR+I+G4
MrBayes-PCGNTRNA-Partition 3	CYTB_COI_COII_COIII	GTR+I+G4
MrBayes-PCGNTRNA-Partition 4	ND1	GTR+I+G4
MrBayes-PCGNTRNA-Partition 5	ND4_ND4L_ND5	GTR+I+G4
MrBayes-PCGNTRNA-Partition 6	12S_16S	GTR+I+G4
MrBayes-PCGNTRNA-Partition 7	18S	SYM+I+G4
MrBayes-PCGNTRNA-Partition 8	28S	GTR+I+G4
MrBayes-PCGNT12RNA-Partition 1	ATP6_ATP8_ND2_ND3_ND6	GTR+I+G4
MrBayes-PCGNT12RNA-Partition 2	CYTB_COI_COII_COIII	GTR+I+G4
MrBayes-PCGNT12RNA-Partition 3	ND1	GTR+I+G4
MrBayes-PCGNT12RNA-Partition 4	ND4_ND4L_ND5	GTR+I+G4
MrBayes-PCGNT12RNA-Partition 5	12S_16S	GTR+I+G4
MrBayes-PCGNT12RNA-Partition 6	18S	SYM+I+G4
MrBayes-PCGNT12RNA-Partition 7	28S	GTR+I+G4

## Sheet: Table S4
Table S4. Codon usage pattern of Ptilocnemus lemur and Ischnobaenella hainana mitogenomes.
Codon	Count		Codon	Count
	Ptilocnemus lemur	Ischnobaenella hainana		Ptilocnemus lemur	Ischnobaenella hainana
UUU(F)	278	280	UAU(Y)	141	149
UUC(F)	76	51	UAC(Y)	23	31
UUA(L)	337	275	UAA(*)	0	0
UUG(L)	49	63	UAG(*)	0	0
CUU(L)	44	51	CAU(H)	51	39
CUC(L)	5	16	CAC(H)	19	29
CUA(L)	75	83	CAA(Q)	48	47
CUG(L)	3	14	CAG(Q)	7	8
AUU(I)	383	323	AAU(N)	158	154
AUC(I)	50	60	AAC(N)	38	32
AUA(M)	250	298	AAA(K)	74	88
AUG(M)	37	48	AAG(K)	25	24
GUU(V)	86	101	GAU(D)	51	54
GUC(V)	7	14	GAC(D)	13	13
GUA(V)	72	62	GAA(E)	74	64
GUG(V)	4	9	GAG(E)	17	18
UCU(S)	87	97	UGU(C)	46	41
UCC(S)	21	30	UGC(C)	8	9
UCA(S)	96	83	UGA(W)	83	82
UCG(S)	5	7	UGG(W)	16	21
CCU(P)	57	37	CGU(R)	15	17
CCC(P)	16	34	CGC(R)	1	2
CCA(P)	54	50	CGA(R)	33	30
CCG(P)	2	6	CGG(R)	5	2
ACU(T)	85	63	AGU(S)	34	32
ACC(T)	17	34	AGC(S)	3	9
ACA(T)	75	79	AGA(S)	90	75
ACG(T)	1	2	AGG(S)	7	5
GCU(A)	43	36	GGU(G)	76	69
GCC(A)	18	20	GGC(G)	3	11
GCA(A)	47	51	GGA(G)	101	80
GCG(A)	1	3	GGG(G)	21	51

## Sheet: Table S5
Table S5. The NCBI accession numbers of true bugs mitogenomes with gene rearrangement.
Infraorder	Family	Species	Mitogenome
Enicocephalomorpha	Aenictopecheidae	Aenictopecheidae sp.	KP406515
	Enicocephalidae	Henschiella sp.	KP406516
		Oncylocotis sp.	KP406517
		Stenopirates sp.	KP406518
		Stenopirates sp.	JN989543
		Stenopirates sp.	JN100019
Dipsocoromorpha	Ceratocombidae	Ceratocombus japonicus	JQ739175
		Ceratocombus sp.	JQ739176
Gerromorpha	Gerridae	Potamometra anderseni	MN560133
		Potamometra macrokosos	MN577441
		Potamometra montandoni	MN560138
		Potamometra tibetensis	MN577447
		Potamometra zhengi	MN577445
Cimicomorpha	Pachynomidae	Camarochiloides weiweii	MT635132
	Reduviidae	Brontostoma colossus	KM044501
		Ischnobaenella hainana	MW619686
		Phalantus geniculatus	MF806068
		Phymata americana	KC887526
		Physoderes impexa	KC887534
		Ptilocnemus lemur	MW540749
		Reduvius tenebrosus	KC887529
		Triatoma nitida	MT556667
	Nabidae	Nabis apicalis	JF907590
		Nabis ferus	MT242600
Pentatomomorpha	Aradidae	Aneurus similis	JQ780816
		Aneurus sublobatus	JQ780817
		Aradacanthia heissi	HQ441233
		Aradus compar	JQ780818
		Brachyrhynchus hsiaoi	HQ441232
		Libiocoris heissi	JQ780819
		Neuroctenus parus	EU427340
	Largidae	Macrocheraia grandis	MK809515
		Physopelta cincticollis	KX345783
		Physopelta gutta	EU427343
		Physopelta slanbuschii	KX345781
	Pyrrhocoridae	Antilochus coquebertii	KX345792
		Antilochus russus	KX345791
		Dindymus rubiginosus	KX345790
		Dysdercus cingulatus	EU427335
		Dysdercus decussatus	KX345789
		Dysdercus evanescens	KX345788
		Euscopus rufipes	KX345786
		Melamphaus faber	KX345785
		Melamphaus rubrocinctus	KX345784
		Myrmoplasta mira	MK809516
		Pyrrhocoris tibialis	KX355214
		Pyrrhopeplus carduelis	KX345780
		Pyrrhopeplus posthumus	KX345779
	Urostylididae	Urochela quadrinotata	JQ743678
